# Supplementary material for: RNA m6A methylation orchestrates cancer growth and metastasis via macrophage reprogramming
Source: Nat Commun. 2021 Mar 2;12:1394. doi: 10.1038/s41467-021-21514-8 (PMC7925544; doi:10.1038/s41467-021-21514-8)
Supplement: Supplementary file 3 — Source Data [file 41467_2021_21514_MOESM3_ESM.xlsx]

## Sheet: Figure 1
	Figure 1b
		WT	KO
	Replicate 1	539.136	373.027
	Replicate 2	195.201	1193.22
	Replicate 3	134.56	1195.06
	Replicate 4	175.712	605.201
	Replicate 5	202.176	561.041
	Replicate 6	92.512	364.389
	Mean	223.216	715.324
	SD	160.146	383.351
	Figure 1c
		WT	KO
	Replicate 1	0.62	0.37
	Replicate 2	0.23	1.31
	Replicate 3	0.19	1.52
	Replicate 4	0.21	0.75
	Replicate 5	0.24	0.67
	Replicate 6	0.1	0.5
	Mean	0.265	0.853333
	SD	0.18097	0.459507
	Figure 1d
		Mouse#	Deceased	Day
	WT	1	1	23
	WT	2	1	24
	WT	3	1	24
	WT	4	1	25
	WT	5	1	25
	WT	6	1	28
	WT	7	1	30
	KO	1	1	17
	KO	2	1	18
	KO	3	1	19
	KO	4	1	19
	KO	5	1	20
	KO	6	1	21
	KO	7	1	24
	KO	8	1	25
	Figure 1f
		WT			KO
		10	14	17	10	14	17
	Replicate 1	0.3485	2.441	7.39	0.03157	4.176	15.4
	Replicate 2	0.4367	3.692	6.224	1.41	12.23	11.35
	Replicate 3	0.2088	1.453	2.519	0.1148	5.583	9.836
	Mean	0.331333	2.52867	5.37767	0.51879	7.32967	12.1953
	SD	0.114916	1.12207	2.5434	0.772932	4.30173	2.87671
	Figure 1h
		Tumor diameter（mm）
	WT	0.4	0.9	0.6	0.5	1.9	0.2
		0.1	0.6	0.5	1.3	1.7	1.4
		0.4	0.6	0.3	0.4	0.2	0.8
		0.4	0.7	0.3	0.9	1.3	1.3
		0.8	0.5	0.2	0.3	0.6	0.8
		0.8	0.6	0.9	1.1	1.2	1
	KO	2	2.1	1.2	1.4	0.9	0.8
		3.2	3.4	2.1	2.2	2.3	2.6
		1.3	1.5	1.4	1.5	1.6	2.5
		3.2	0.4	0.3	2.1	0.6	0.3
		0.1	2.4	2.3	2.1	1.2	1.9
		1.5	0.4	0.5	1.4	1.2	1.5
		0.4	0.5	0.8	0.7
	Figure 1i
		WT	KO
	Replicate 1	40	73
	Replicate 2	32	63
	Replicate 3	47	72
	Replicate 4	35	79
	Replicate 5	32	93
	Replicate 6	29	65
	Mean	35.8333	74.1667
	SD	6.61564	10.8888
	Figure 1j
		WT	KO
	Replicate 1	32.4675	66.0099
	Replicate 2	30.0518	61.4719
	Replicate 3	29.2453	58.4718
	Replicate 4	29.0503	62.844
	Replicate 5	29.3532	57.9439
	Replicate 6	27.2727	62.6943
	Mean	29.5735	61.5726
	SD	1.69279	3.01186
	Figure 1k
		Mouse#	Deceased	Day
	WT	1	1	21
	WT	2	1	22
	WT	3	1	24
	WT	4	1	25
	WT	5	1	25
	WT	6	1	27
	WT	7	1	31
	WT	8	1	31
	KO	1	1	18
	KO	2	1	20
	KO	3	1	20
	KO	4	1	20
	KO	5	1	22
	KO	6	1	23
	KO	7	1	23
	KO	8	1	26
	Figure 1l
		Normal	Tumor
	Replicate 1	89.9906	29.5195
	Replicate 2	107.457	42.1009
	Replicate 3	102.552	18.5777
	Mean	100	30.066
	SD	9.00868	11.7711

## Sheet: Figure 2
	Figure 2b
		B16+WT BMDM						B16+KO BMDM
		3	5	7	8	9	10	3	5	7	8	9	10
	Replicate 1	0.5	1	8	56	100	180	1	18	144	320	486	700
	Replicate 2	0	1	13.5	62.5	171.5	256	1	40	405	486	700	1080
	Replicate 3	0	4	22.5	171.5	320	600	0	106	448	800	1436.5	2250
	Replicate 4	1	18	56	180	294	567	1.5	126	726	1372	1800	2432
	Replicate 5	0.5	10	56	245	416	750	6	100	786.5	1098.5	1549.1	2560
	Replicate 6	0.5	22.5	126	288	445.5	786.5	1	127	864	1080	1568	1862
	Mean	0.416667	9.41667	47	167.167	291.167	523.25	1.75	86.1667	562.25	859.417	1256.6	1814
	SD	0.376386	9.12369	43.9238	93.9738	134.986	252.097	2.13892	46.08	275.996	400.625	531.752	762.967
	Figure 2c
		WT	KO
	Replicate 1	0.37	0.56
	Replicate 2	0.82	1.51
	Replicate 3	0.36	0.97
	Replicate 4	0.39	1.44
	Replicate 5	0.32	0.9
	Replicate 6	0.43	1.35
	Mean	0.448333	1.12167
	SD	0.185625	0.37199
	Figure 2e
		B16+WT BMDM					B16+KO BMDM
		3	6	9	12	15	3	6	9	12	15
	Replicate 1	0.321	6.245	35.296	70.012	447.458	0.245	16.464	74.128	139.241	1364.66
	Replicate 2	0.0625	7.212	22.103	51.156	176.411	0.144	18.923	109.802	195.201	1040.36
	Replicate 3	0.012	6.174	23.064	47.223	96.215	0.448	33.934	102.602	191.896	601.996
	Replicate 4	0.056	7.018	16.221	57.319	114.444	0.486	37.265	90.396	220.32	408.726
	Mean	0.112875	6.66225	24.171	56.4275	208.632	0.33075	26.6465	94.232	186.664	853.936
	SD	0.140552	0.52955	8.00979	9.96402	162.875	0.16338	10.4753	15.6137	34.0682	430.997
	Figure 2f
		WT	KO
	Replicate 1	0.47	0.89
	Replicate 2	0.39	0.81
	Replicate 3	0.36	0.62
	Replicate 4	0.32	0.37
	Mean	0.385	0.6725
	SD	0.0635085	0.231283
	Figure 2h
		WT			KO			WT+Clodronate			KO+Clodronate
		10	14	17	10	14	17	10	14	17	10	14	17
	Replicate 1	0.4358	8.759	15.48	0.7807	11.67	60.67	0.8631	8.673	11.47	0.4723	8.674	13.93
	Replicate 2	0.3012	8.647	25.93	0.7833	25.56	35.4	0.5432	6.793	11.46	0.3552	7.682	12.86
	Replicate 3	0.3368	7.678	23.89	0.9821	17.12	41.63	0.3001	2.451	15.97	0.3614	2.345	15.68
	Mean	0.357933	8.36133	21.7667	0.8487	18.1167	45.9	0.5688	5.97233	12.9667	0.3963	6.23367	14.1567
	SD	0.0697442	0.594428	5.53914	0.115535	6.99843	13.165	0.282372	3.19115	2.60097	0.0658909	3.40401	1.4236
	Figure 2j
		WT	KO	WT+Clodronate	KO+Clodronate
	Replicate 1	18	43	7	14
	Replicate 2	10	29	5	9
	Replicate 3	12	46	4	12
	Replicate 4	19	37	9	8
	Replicate 5	14	36	13	16
	Mean	14.6	38.2	7.6	11.8
	SD	3.84708	6.6106	3.57771	3.34664
	Figure 2k
		Mouse#	Deceased	Day
	WT	1	1	21
	WT	2	1	23
	WT	3	1	23
	WT	4	1	24
	WT	5	1	25
	WT	6	1	27
	KO	1	1	14
	KO	2	1	16
	KO	3	1	17
	KO	4	1	19
	KO	5	1	19
	KO	6	1	21
	WT+Clodronate	1	1	25
	WT+Clodronate	2	1	29
	WT+Clodronate	3	1	31
	WT+Clodronate	4	1	32
	WT+Clodronate	5	1	34
	WT+Clodronate	6	1	35
	KO+Clodronate	1	1	24
	KO+Clodronate	2	1	28
	KO+Clodronate	3	1	31
	KO+Clodronate	4	1	33
	KO+Clodronate	5	1	35
	KO+Clodronate	6	1	36

## Sheet: Figure 3
	Figure 3a
		% F4/80+NOS2highcells		% F4/80+ARG1highcells		% F4/80+IL-12highcells		% F4/80+IL-10highcells
		WT	KO	WT	KO	WT	KO	WT	KO
	Replicate 1	2.21	6.11	4.11	16.7	6.11	11.6	4.69	14.6
	Replicate 2	2.23	7.62	4.99	17.4	4.58	14	4.98	15.1
	Replicate 3	2.28	7.47	3.27	16.6	4.22	9.81	4.32	13.3
	Replicate 4	1.88	7.19	4.67	14.9	6.84	13.8	4.11	15
	Replicate 5	2.61	4.14	3.54	17.9	6.96	10.5	5.19	14.6
	Mean	2.242	6.506	4.116	16.7	5.742	11.942	4.658	14.52
	SD	0.259365	1.44853	0.727722	1.13798	1.2739	1.89929	0.44785	0.719027
	Figure 3b
		% CD11b+Gr1+cells
		WT	KO
	Replicate 1	5.55	8.19
	Replicate 2	4.99	9.87
	Replicate 3	5.34	5.85
	Replicate 4	6.27	8.84
	Replicate 5	5.63	8.79
	Mean	5.556	8.308
	SD	0.469659	1.50091
	Figure 3c
		% CD25+Foxp3+cells
		WT	KO
	Replicate 1	6.55	21.9
	Replicate 2	7.62	19.1
	Replicate 3	6.28	17.6
	Replicate 4	10.1	20.3
	Replicate 5	9.64	23.7
	Mean	8.41	20.175
	SD	1.78232	2.59663
	Figure 3d
	B16	% CD25+Foxp3+cells			LLC	% CD25+Foxp3+cells
		WT	KO			WT	KO
	Replicate 1	23.1	48.7		Replicate 1	36.1	51.4
	Replicate 2	25.6	56.2		Replicate 2	39.3	55.1
	Replicate 3	26.9	41.2		Replicate 3	32.9	41.5
	Replicate 4	35.6	46.5		Replicate 4	28.2	62.1
	Replicate 5	21.9	63.2		Replicate 5	33.1	52.7
	Mean	24.8	51.775		Mean	33.375	52.85
	SD	2.28236	8.62166		SD	4.12698	7.43559
	Figure 3e
	B16				LLC
	Ccl22	WT	KO		Ccl22	WT	KO
	Replicate 1	1.38645	4.96033		Replicate 1	1.63828	3.57286
	Replicate 2	0.936349	4.3987		Replicate 2	1.44919	4.0495
	Replicate 3	1.30361	5.18263		Replicate 3	0.425756	3.73162
	Replicate 4	1.03592	3.80961		Replicate 4	0.890741	3.98303
	Replicate 5	0.337673	4.10877		Replicate 5	0.596039	4.10812
	mean	1	4.49201		mean	1	3.88902
	SD	0.413987	0.57392		SD	0.527742	0.227668
	Figure 3f
	B16				LLC
	CCL22	WT	KO		CCL22	WT	KO
	Replicate 1	458.599	630.345		Replicate 1	424.526	586.29
	Replicate 2	554.282	703.311		Replicate 2	209.069	682.316
	Replicate 3	401.466	966.609		Replicate 3	353.625	591.109
	Replicate 4	277.561	868.862		Replicate 4	316.109	641.359
	Replicate 5	407.317	897.429		Replicate 5	262.073	622.429
	mean	419.845	813.311		mean	313.08	624.701
	SD	100.393	140.747		SD	82.9054	39.3891
	Figure 3h
		WT			KO			WT+CD25 Ab			KO+CD25 Ab
		10	14	17	10	14	17	10	14	17	10	14	17
	Replicate 1	5.445	33.21	42.31	23.51	73.15	112.1	0.4573	7.485	19.23	0.1872	0.6987	9.845
	Replicate 2	0.9138	11.14	29.94	3.556	14.99	39.08	9.823	27.13	30.22	0.2194	4.143	4.099
	Replicate 3	0.4808	1.595	21.73	2.699	8.085	54.73	0.4706	1.283	10.34	0.5927	0.6289	8.214
	Replicate 4	0.06579	2.431	22.75	2.814	14.81	26.42	0.0563	1.201	0.7911	1.069	8.773	23.24
	Replicate 5	1.382	1.077	13.13	9.814	14.28	89.33	0.2063	0.2949	1.085	0.4319	1.559	1.799
	Replicate 6	4.874	19.35	33.49	13.45	43.98	44.41	1.059	1.918	0.2717	1.178	9.088	12.45
	Mean	2.19356	11.4672	27.225	9.30717	28.2158	61.0117	2.01208	6.55198	10.323	0.613033	4.14843	9.94117
	SD	2.3458	12.8224	10.2281	8.22247	25.3838	32.8774	3.84183	10.4052	12.2675	0.423461	3.91865	7.57062
	Figure 3k
		WT	KO	WT+CD25 Ab	KO+CD25 Ab
	Replicate 1	45	98	24	26
	Replicate 2	36	102	25	27
	Replicate 3	39	79	19	17
	Replicate 4	51	81	10	18
	Replicate 5	48	83	17	22
	Replicate 6	61	93	27	15
	Mean	46.6667	89.3333	20.3333	20.8333
	SD	8.95917	9.64711	6.31401	4.95648
	Figure 3l
		Mouse#	Deceased	Day
	WT	1	1	22
	WT	2	1	23
	WT	3	1	24
	WT	4	1	25
	WT	5	1	27
	WT	6	1	29
	KO	1	1	17
	KO	2	1	19
	KO	3	1	19
	KO	4	1	22
	KO	5	1	24
	KO	6	1	24
	WT+CD25 Ab	1	1	27
	WT+CD25 Ab	2	1	30
	WT+CD25 Ab	3	1	31
	WT+CD25 Ab	4	1	34
	WT+CD25 Ab	5	0	40
	WT+CD25 Ab	6	0	40
	KO+CD25 Ab	1	1	27
	KO+CD25 Ab	2	1	29
	KO+CD25 Ab	3	1	32
	KO+CD25 Ab	4	1	35
	KO+CD25 Ab	5	0	40
	KO+CD25 Ab	6	0	40

## Sheet: Figure 4
	Figure 4a
		Tnf-α		Nos2		Il-12		Il-1β		Il-6		Arg1		Il-10		Ym1		Mrc-1
		WT	KO	WT	KO	WT	KO	WT	KO	WT	KO	WT	KO	WT	KO	WT	KO	WT	KO
	Replicate 1	0.911492	2.48338	1.08668	1.07024	0.770426	1.43369	1.13393	0.56149	0.820446	1.5916	1.0427	2.72514	0.986496	0.917885	1.07749	1.41782	0.86897	0.407078
	Replicate 2	1.06903	2.60684	0.870509	0.984819	1.08202	1.22241	0.940391	0.681758	1.12076	1.87967	0.889046	2.40549	0.858795	1.04709	0.863142	1.37905	0.788607	0.387798
	Replicate 3	0.917832	2.41547	0.946012	1.06284	1.05243	1.59077	0.902083	0.740891	0.996181	1.42452	0.939737	2.12333	1.24004	0.950254	0.810942	1.60622	1.43135	0.504658
	Replicate 4	1.06903	2.55319	0.88266	1.0555	0.860788	1.25678	0.889664	0.751233	0.910341	1.89274	1.21447	2.27573	1.1022	0.917885	1.17094	1.63997	0.756482	0.608521
	Replicate 5	1.03262	2.08826	1.21414	0.875349	1.23433	1.68148	1.13393	0.449793	1.15227	1.44441	0.91404	2.92073	0.81247	1.04709	1.07749	1.41782	1.15459	0.418523
	mean	1	2.42943	1	1.00975	1	1.43703	1	0.637033	1	1.64659	1	2.49008	1	0.976041	1	1.49217	1	0.465316
	SD	0.0793397	0.203895	0.147326	0.0825472	0.18471	0.201218	0.123683	0.129029	0.139699	0.228108	0.133373	0.32723	0.175608	0.0661912	0.154679	0.121148	0.287715	0.0917137
	Figure 4b
		Tnf-α		Il-6		Il-10
		WT	KO	WT	KO	WT	KO
	Replicate 1	268.549	428.522	533.547	872.514	745.458	656.791
	Replicate 2	284.742	524.15	469.337	758.479	761.352	1047.03
	Replicate 3	286.658	476.212	467.322	821.092	796.96	882.514
	Replicate 4	224.613	638.215	397.873	621.892	987.833	861.942
	Replicate 5	293.124	387.722	561.927	961.623	821.484	963.182
	mean	271.537	490.964	486.001	807.12	822.618	882.292
	SD	27.748	96.9017	64.0674	127.493	97.0345	145.729
	Figure 4c
		WT	KO
	Replicate 1	9.8919	17.0441
	Replicate 2	10.091	24.1765
	Replicate 3	15.0453	24.1429
	Replicate 4	13.9287	23.7647
	Replicate 5	9.27362	28.7645
	mean	11.6461	23.5785
	SD	2.64052	4.19237
	Figure 4d
	Figure 4e
	IL-6	Vehicle		Bay		S3I
		WT	KO	WT	KO	WT	KO
	Replicate 1	0.982324	2.57803	0.403396	0.740345	1.26599	2.26305
	Replicate 2	1.07495	2.68751	0.3712	0.917812	1.10978	2.39209
	Replicate 3	1.02404	2.03675	0.473117	0.622554	1.42432	2.51101
	Replicate 4	0.873131	2.57803	0.562635	0.976892	1.01415	2.82504
	Replicate 5	1.04556	2.65051	0.381636	0.584903	0.784731	2.12619
	mean	1	2.50617	0.438397	0.768501	1.11979	2.42348
	SD	0.0785477	0.266646	0.0800042	0.1743	0.24374	0.266465
	Tnf-α	Vehicle		Bay		S3I
		WT	KO	WT	KO	WT	KO
	Replicate 1	1.27769	1.51104	0.673401	1.08338	1.03493	1.46159
	Replicate 2	0.922447	1.61949	0.682802	1.13724	1.20542	1.73813
	Replicate 3	0.954977	1.39044	0.58218	1.01083	0.926292	1.23759
	Replicate 4	0.814247	1.82202	0.381443	0.79308	1.32826	1.58836
	Replicate 5	1.03064	1.73572	0.360867	1.02494	0.985917	1.7142
	mean	1	1.61574	0.536139	1.00989	1.09616	1.54798
	SD	0.173635	0.172254	0.155822	0.131199	0.166258	0.205683
	Arg1	Vehicle		Bay		S3I
		WT	KO	WT	KO	WT	KO
	Replicate 1	0.986435	1.89513	0.815805	1.28547	0.458914	0.109902
	Replicate 2	0.979621	1.78052	0.827193	1.12685	0.367622	0.168906
	Replicate 3	1.05723	2.01712	0.755915	0.865914	0.568919	0.0798976
	Replicate 4	1.04993	2.34941	0.886563	1.35876	0.338281	0.19003
	Replicate 5	0.926778	2.39877	0.676563	0.890258	0.576861	0.0597174
	mean	1	2.08819	0.792408	1.10545	0.46212	0.121691
	SD	0.054152	0.274628	0.0796469	0.224008	0.110508	0.0561824
	Figure 4f
		IgG	p-STAT3
	Replicate1	0.960341	2.41432
	Replicate2	0.865508	2.56973
	Replicate3	1.17415	2.93146
	mean	1	2.6385
	SD	0.158098	0.265338
	Figure 4g
		Tnf-α		Nos2		Il-12		Il-1β		Il-6		Arg1		Il-10		Ym1		Mrc-1
		WT	KO	WT	KO	WT	KO	WT	KO	WT	KO	WT	KO	WT	KO	WT	KO	WT	KO
	Replicate 1	0.968668	1.88697	0.868476	3.24576	1.1818	1.68527	0.87915	1.96725	0.992104	2.28242	1.16058	4.21884	0.869327	1.97243	1.06903	2.80559	0.837969	0.868723
	Replicate 2	0.837449	1.71246	0.640184	3.50292	0.908136	1.59436	1.08236	1.78532	0.721246	2.36291	1.03157	4.49041	0.978044	1.79001	0.924217	2.88447	1.09807	0.991008
	Replicate 3	1.15195	1.62009	1.27152	3.00749	0.889447	1.78136	1.08989	2.15275	1.3366	2.56785	0.879556	4.07513	1.23797	2.08489	0.880445	2.58167	1.24398	0.71053
	Replicate 4	1.26057	1.91331	1.42066	3.80674	0.871142	1.9225	1.12832	1.57591	0.778389	2.79058	1.09039	4.01903	0.751566	1.74107	1.31613	2.35921	1.09048	0.918256
	Replicate 5	0.781368	2.03647	0.799161	3.26834	1.14948	1.52942	0.820276	1.58687	1.17167	2.31428	0.837898	4.91383	1.1631	1.7171	0.810174	2.71002	0.729494	1.21165
	mean	1	1.83386	1	3.36625	1	1.70258	1	1.81362	1	2.46361	1	4.34345	1	1.8611	1	2.66819	1	0.940033
	SD	0.203831	0.166299	0.330825	0.302295	0.1522	0.155375	0.139853	0.248666	0.259636	0.213919	0.137602	0.36732	0.20156	0.160214	0.200484	0.206372	0.210215	0.183441
	Figure 4h
		Tnf-α		Il-6		Il-10
		WT	KO	WT	KO	WT	KO
	Replicate 1	145.861	316.348	137.061	662.982	630.081	730.616
	Replicate 2	160.143	380.838	362.456	740.323	702.582	973.253
	Replicate 3	109.934	299.611	270.088	735.462	746.566	1230.87
	Replicate 4	142.96	346.25	221.916	725.297	442.545	901.319
	Replicate 5	267.478	433.055	173.301	720.435	172.841	736.899
	mean	165.275	355.22	232.965	716.9	538.923	914.592
	SD	60.0193	53.3817	88.0701	31.1583	235.326	205.592
	Figure 4i

## Sheet: Figure 5
	Figure 5a
	B16	WT BMDM CM		KO BMDM CM
		Vehicle	Bay	Vehicle	Bay
	Replicate 1	0.752271	0.774494	3.56357	1.70447
	Replicate 2	1.27396	0.651269	4.93594	1.17229
	Replicate 3	0.870143	0.371472	3.10227	0.992628
	Replicate 4	0.811872	0.392653	4.83436	1.00648
	Replicate 5	1.29175	0.420835	3.12385	1.62374
	Mean	1	0.522144	3.912	1.29992
	SD	0.261628	0.180338	0.907943	0.341082
	LLC	WT BMDM CM		KO BMDM CM
		Vehicle	Bay	Vehicle	Bay
	Replicate 1	0.863209	0.649671	2.32589	1.64237
	Replicate 2	0.9316	0.550106	1.81225	0.809881
	Replicate 3	1.22925	0.241113	1.99693	0.862013
	Replicate 4	0.720856	0.220337	1.55594	1.32481
	Replicate 5	1.25508	0.440674	1.69089	0.709946
	Mean	1	0.42038	1.87638	1.0698
	SD	0.233953	0.188394	0.299079	0.397837
	Figure 5b
	B16	Vehicle	TNF-a	TNF-a +Bay
	Replicate 1	0.861552	2.14109	0.43679
	Replicate 2	0.885774	2.02559	0.298336
	Replicate 3	1.25267	1.88994	0.349899
	Mean	1	2.01887	0.361675
	SD	0.219157	0.125706	0.0699739
	LLC	Vehicle	TNF-a	TNF-a +Bay
	Replicate 1	0.841412	2.57437	0.889388
	Replicate 2	1.27534	2.75914	1.38596
	Replicate 3	0.883245	2.95717	1.11025
	Mean	1	2.76356	1.12853
	SD	0.239369	0.19144	0.24879
	Figure 5c
	B16	WT BMDM			KO BMDM
		Vehicle	Bay	TNF-a Ab	Vehicle	Bay	TNF-a Ab
	Replicate 1	0.88838	0.0498331	0.12988	2.45079	0.310625	0.881021
	Replicate 2	0.811829	0.0600891	0.15023	3.14541	0.289824	0.64049
	Replicate 3	0.97891	0.230565	0.14017	4.17926	0.759566	0.509533
	Replicate 4	1.13229	0.0798396	0.190155	3.16729	0.461131	0.710668
	Replicate 5	1.18859	0.179648	0.179898	4.06498	0.480713	0.419647
	Mean	1	0.119995	0.158067	3.40155	0.460372	0.632272
	SD	0.1592	0.0804801	0.0258962	0.719271	0.188044	0.179139
	LLC	WT BMDM			KO BMDM
		Vehicle	Bay	TNF-a Ab	Vehicle	Bay	TNF-a Ab
	Replicate 1	1.12586	0.500355	0.509454	2.79534	0.338452	0.628952
	Replicate 2	0.807214	0.566844	0.527419	3.79217	0.667585	0.717486
	Replicate 3	0.92084	0.500355	0.597505	3.03779	0.686353	0.566844
	Replicate 4	0.807214	0.310147	0.419581	3.66299	0.777558	0.46042
	Replicate 5	1.33888	0.607528	0.577152	3.211	0.388779	0.908163
	Mean	1	0.497045	0.526222	3.29986	0.571745	0.656373
	SD	0.229824	0.114052	0.0695161	0.419926	0.195308	0.16904
	Figure 5d
	Figure 5e
	B16	WT BMDM				KO BMDM
		Vehicle	IL-6 Ab	B16	B16+IL6 Ab	Vehicle	IL-6 Ab	B16	B16+IL6 Ab
	Replicate 1	0.997095	0.659664	6.12964	4.49339	2.59872	1.74086	14.1213	12.3446
	Replicate 2	0.930323	1.07908	5.22635	3.52544	2.39131	2.26546	15.1349	8.60875
	Replicate 3	1.12959	0.711928	5.799	3.96633	2.49286	2.07025	16.2211	10.3088
	Replicate 4	1.12179	1.10942	5.11879	3.4769	2.80462	1.62428	16.91	7.8126
	Replicate 5	0.821199	0.757755	6.38994	3.31223	2.02483	1.87879	18.2497	7.92166
	Mean	1	0.863569	5.73274	3.75486	2.46247	1.91593	16.1274	9.39927
	SD	0.130825	0.213691	0.553896	0.478527	0.288592	0.256452	1.59178	1.92534
	LLC	WT BMDM				KO BMDM
		Vehicle	IL-6 Ab	B16	B16+IL6 Ab	Vehicle	IL-6 Ab	B16	B16+IL6 Ab
	Replicate 1	1.03117	0.858732	11.7638	8.46952	2.61042	1.85354	56.9759	41.1917
	Replicate 2	0.935805	1.07944	11.1292	9.14055	2.79778	2.41208	55.0351	40.0653
	Replicate 3	1.09755	0.607215	11.5217	8.82919	2.70247	2.09984	49.2578	41.7667
	Replicate 4	0.709208	1.02121	12.4345	6.83187	2.91659	1.6136	41.7088	43.8432
	Replicate 5	1.22627	0.758006	12.7841	7.27164	2.79778	1.87941	58.9852	38.7005
	Mean	1	0.86492	11.9267	8.10855	2.76501	1.97169	52.3926	41.1135
	SD	0.193886	0.192565	0.674464	1.00561	0.115035	0.300448	6.98967	1.92388
	Figure 5f

## Sheet: Figure 6
	Figure 6e
		WT	KO
	Replicate 1	1.07803	0.648448
	Replicate 2	1.03412	0.564507
	Replicate 3	0.887855	0.526704
	Mean	1	0.579886
	SD	0.0995712	0.0623124
	Figure 6f
		WT	KO
	Replicate 1	1.02041	0.921774
	Replicate 2	1.02751	0.896568
	Replicate 3	0.952078	0.830749
	Mean	1	0.883031
	SD	0.041653	0.0469982
	Figure 6g
		WT			KO
		0	3	6	0	3	6
	Replicate 1	1.09	0.39	0.33	1.08	0.38	0.17
	Replicate 2	1.04	0.33	0.31	1.19	0.3	0.25
	Replicate 3	0.87	0.42	0.18	0.73	0.49	0.39
	Mean	1	0.38	0.273333	1	0.39	0.27
	SD	0.115326	0.0458258	0.0814453	0.240208	0.0953939	0.111355
	Figure 6i
		<40S		40S		60S		80S		Polysome
		WT	KO	WT	KO	WT	KO	WT	KO	WT	KO
	Replicate 1	1.04921	2.70564	0.529447	0.757452	1.19072	1.23557	1.20162	1.64906	1.11131	0.29984
	Replicate 2	1.23911	2.27516	1.11154	0.610992	1.24992	1.04621	0.519421	2.08731	1.11904	0.369146
	Replicate 3	0.711681	1.49068	1.35901	0.36837	0.559356	2.22711	1.27896	1.23255	0.769645	0.390194
	Mean	1	2.15716	1	0.578938	1	1.50296	1	1.6563	1	0.35306
	SD	0.267135	0.616016	0.425882	0.196512	0.382755	0.634236	0.417987	0.427426	0.199531	0.0472763
	Figure 6k
	Figure 6l
		WT	KO
	Replicate 1	0.830873	0.227305
	Replicate 2	0.961061	0.206283
	Replicate 3	1.20807	0.262921
	Mean	1	0.23217
	SD	0.191588	0.0286303

## Sheet: Figure 7
	Figure 7b
		WT			KO			WT+PD-1 Ab			KO+PD-1 Ab
		10	14	17	10	14	17	10	14	17	10	14	17
	Replicate 1	0.2318	2.26	36.53	1.834	17.85	112	0.9152	2.891	4.053	1.202	1.593	8.507
	Replicate 2	0.3127	13.5	16.32	1.578	70.54	116.9	0.7345	1.661	3.637	5.944	8.791	9.871
	Replicate 3	1.279	13.03	27.87	2.272	35.55	46.54	0.8581	3.476	5.16	0.09	5.233	11.28
	Replicate 4	1.079	5.168	11.24	2.713	15.37	30.512	1.063	1.603	2.102	1.069	8.773	23.24
	Replicate 5	0.8737	11.83	22.16	3.318	24.18	57.92	0.3423	2.551	6.917	0.4319	1.559	7.799
	Replicate 6	0.7372	13.58	17.19	1.093	7.025	87.12	1.462	1.629	5.735	1.178	9.088	12.45
	Mean	0.752233	9.89467	21.885	2.13467	28.4192	75.1653	0.89585	2.30183	4.60067	1.65248	5.8395	12.1912
	SD	0.415519	4.91499	9.12908	0.804855	22.7274	35.6433	0.369517	0.792415	1.69923	2.1502	3.59424	5.6784
	Figure 7e
		WT	KO	WT+PD-1 Ab	KO+PD-1 Ab
	Replicate 1	27	76	12	12
	Replicate 2	25	67	9	16
	Replicate 3	34	96	15	17
	Replicate 4	29	75	13	19
	Replicate 5	31	89	12	16
	Replicate 6	35	80	10	15
	Mean	30.1667	80.5	11.8333	15.8333
	SD	3.92003	10.4451	2.13698	2.31661
	Figure 7f
		Mouse#	Deceased	Day
	WT	1	1	23
	WT	2	1	25
	WT	3	1	26
	WT	4	1	28
	WT	5	1	29
	WT	6	1	31
	KO	1	1	18
	KO	2	1	19
	KO	3	1	21
	KO	4	1	22
	KO	5	1	23
	KO	6	1	25
	WT+PD-1 Ab	1	1	31
	WT+PD-1 Ab	2	1	33
	WT+PD-1 Ab	3	1	35
	WT+PD-1 Ab	4	0	36
	WT+PD-1 Ab	5	0	36
	WT+PD-1 Ab	6	0	36
	KO+PD-1 Ab	1	1	27
	KO+PD-1 Ab	2	1	28
	KO+PD-1 Ab	3	1	29
	KO+PD-1 Ab	4	1	31
	KO+PD-1 Ab	5	1	32
	KO+PD-1 Ab	6	1	33
	KO+PD-1 Ab	7	0	36

## Sheet: Supplementary Figure 1
	Supplementary Figure 1a
	Mettl3	Vehicle	B16	B16 CM
	Replicate 1	1.07946	0.678449	0.650811
	Replicate 2	1.07946	0.570505	0.628642
	Replicate 3	0.841078	0.611452	0.5323
	Mean	1	0.620135	0.603918
	SD	0.137631	0.0544931	0.0630056
	Mettl14	Vehicle	B16	B16 CM
	Replicate 1	1.09088	0.875891	0.828643
	Replicate 2	1.12155	0.938757	0.590015
	Replicate 3	0.787575	0.767811	1.04162
	Mean	1	0.860819	0.820091
	SD	0.184603	0.0864637	0.225922
	Supplementary Figure 1b
	Supplementary Figure 1c
		BMDMs	TAMs		METTL3 intensity	BMDM	TAMs
	Replicate 1	1.10518	0.55772		Replicate 1	124.392	35.9514
	Replicate 2	0.84926	0.45616		Replicate 2	95.9224	30.4427
	Replicate 3	1.04556	0.459333		Replicate 3	79.6858	21.9053
	Mean	1	0.491071		Mean	100	29.4331
	SD	0.133904	0.0577413		SD	22.6302	7.07725
	Supplementary Figure 1d
	BMDMs	WT	KO		PMs	WT	KO
	Replicate 1	0.889517	0.269638		Replicate 1	1.00825	0.130475
	Replicate 2	1.18189	0.408694		Replicate 2	1.33964	0.109716
	Replicate 3	0.920885	0.229902		Replicate 3	1.15017	0.130475
	Replicate 4	0.758433	0.189346		Replicate 4	0.688652	0.050131
	Replicate 5	1.24928	0.368336		Replicate 5	0.813293	0.0699199
	Mean	1	0.293183		Mean	1	0.0981434
	SD	0.20739	0.0926442		SD	0.259698	0.036491
	Supplementary Figure 1e
	Supplementary Figure 1f
		WT	KO
	Replicate 1	0.971874	0.668426
	Replicate 2	0.919448	0.650148
	Replicate 3	1.10868	0.63237
	Mean	1	0.650315
	SD	0.0977	0.0180288
	Supplementary Figure 1h
		WT	KO
	Replicate 1	593.028	827.544
	Replicate 2	195.272	842.402
	Replicate 3	181.675	479.859
	Replicate 4	74.1285	336.82
	Replicate 5	37.8225	313.992
	Mean	216.385	560.123
	SD	221.152	258.883
	Supplementary Figure 1i
		WT	KO
	Replicate 1	0.62	0.89
	Replicate 2	0.23	0.65
	Replicate 3	0.2	0.53
	Replicate 4	0.12	0.46
	Replicate 5	0.08	0.42
	Mean	0.25	0.59
	SD	0.215407	0.189077
	Supplementary Figure 1j
		Mouse#	Deceased	Day
	WT	1	1	30
	WT	2	1	31
	WT	3	1	34
	WT	4	1	37
	WT	5	1	37
	WT	6	1	38
	WT	7	1	38
	KO	1	1	24
	KO	2	1	24
	KO	3	1	25
	KO	4	1	27
	KO	5	1	27
	KO	6	1	29
	KO	7	1	29
	Supplementary Figure 1l
		Tumor diameter
	WT	0.8	0.6	0.8	0.2	0.4	0.6	0.5	0.6	0.7	0.3	0.7	0.4	0.3	0.6	0.7	0.6	0.3	0.7	0.4	0.6	0.2
	KO	1.8	1.7	1.5	0.9	1.2	1.3	1.2	0.8	1.5	1.3	1.9	2.4	2	1.7	1.6	2.5	2.3	2.1	1.4	1.4	1.9	2.3	2.2
	Supplementary Figure 1m
		WT	KO
	Replicate 1	6	14
	Replicate 2	8	17
	Replicate 3	9	18
	Replicate 4	6	18
	Replicate 5	7	21
	Replicate 6	9	15
	Replicate 7	7	18
	Mean	7.2	17.6
	SD	1.30384	2.50998
	Supplementary Figure 1n
		Mouse#	Deceased	Day
	WT	1	1	33
	WT	2	1	34
	WT	3	1	37
	WT	4	1	37
	WT	5	1	38
	WT	6	1	39
	WT	7	1	41
	KO	1	1	10
	KO	2	1	25
	KO	3	1	27
	KO	4	1	27
	KO	5	1	29
	KO	6	1	34
	KO	7	1	36
	KO	8	1	39

## Sheet: Supplementary Figure 2
	Supplementary Figure 2a
	B16	WT	KO
	Replicate 1	0.217391	0.133333
	Replicate 2	0.2	0.148148
	Replicate 3	0.184211	0.16129
	Replicate 4	0.192308	0.148148
	Replicate 5	0.26087	0.112676
	Mean	0.210956	0.140719
	SD	0.0304791	0.0185373
	LLC	WT	KO
	Replicate 1	0.0985915	0.0731707
	Replicate 2	0.125	0.0684932
	Replicate 3	0.0869565	0.0754717
	Replicate 4	0.117647	0.0555556
	Replicate 5	0.142857	0.0769231
	Mean	0.11421	0.0699228
	SD	0.0219976	0.00864299
	Supplementary Figure 2d
	B16	WT	KO
	Replicate 1	0.26	0.97
	Replicate 2	0.23	0.74
	Replicate 3	0.16	0.61
	Replicate 4	0.15	0.42
	Replicate 5	0.12	0.33
	Mean	0.184	0.614
	SD	0.0585662	0.255402
	LLC	WT	KO
	Replicate 1	0.2	0.94
	Replicate 2	0.22	0.7
	Replicate 3	0.18	0.34
	Replicate 4	0.13	0.23
	Replicate 5	0.08	0.29
	Replicate 6	0.08	0.26
	Mean	0.148333	0.46
	SD	0.0608002	0.291273

## Sheet: Supplementary Figure  4
	Supplementary Figure 4a
	Spleen	% F4/80+NOS2highcells		% F4/80+ARG1highcells
		WT	KO	WT	KO
	Replicate1	1.45	1.83	0.54	1.84
	Replicate2	1.47	1.97	0.67	1.59
	Replicate3	1.23	2.03	0.87	2.03
	mean	1.38333	1.94333	0.693333	1.82
	SD	0.133167	0.102632	0.166233	0.220681
	Lung	% F4/80+NOS2highcells		% F4/80+ARG1highcells
		WT	KO	WT	KO
	Replicate1	1.59	16.4	1.07	12.5
	Replicate2	2.46	18.3	1.28	11.8
	Replicate3	2.31	14.2	1.58	9.3
	mean	2.385	16.3	1.31	11.2
	SD	0.106066	2.05183	0.25632	1.68226
	Supplementary Figure 4b
	Spleen	% F4/80+IL-12highcells		% F4/80+IL-10highcells
		WT	KO	WT	KO
	Replicate1	0.23	0.48	0.67	1.28
	Replicate2	0.26	0.42	0.87	1.19
	Replicate3	0.24	0.58	0.88	1.46
	mean	0.243333	0.493333	0.806667	1.31
	SD	0.0152753	0.080829	0.118462	0.137477
	Lung	% F4/80+IL-12highcells		% F4/80+IL-10highcells
		WT	KO	WT	KO
	Replicate1	0.93	7.65	5.06	26.1
	Replicate2	1.86	7.97	5.98	24.1
	Replicate3	1.67	9.32	5.76	28.3
	mean	1.48667	8.31333	5.6	26.1667
	SD	0.491359	0.88636	0.480416	2.10079
	Supplementary Figure 4c
	Spleen	% CD25+Foxp3+cells
		WT	KO
	Replicate1	8.65	14.8
	Replicate2	9.57	13.2
	Replicate3	8.69	15.3
	mean	8.97	14.4333
	SD	0.52	1.09697
	Lung	% CD25+Foxp3+cells
		WT	KO
	Replicate1	5.70	13.1
	Replicate2	5.32	13.9
	Replicate3	4.76	14.5
	mean	5.04	13.8333
	SD	0.39598	0.702377
	Supplementary Figure 4d
	Spleen	% CD11b+Gr1+cells
		WT	KO
	Replicate1	12.2	12.9
	Replicate2	12.8	12.0
	Replicate3	11.2	10.8
	mean	12.5	11.85
	SD	0.424264	1.48492
	Lung	% CD11b+Gr1+cells
		WT	KO
	Replicate1	32.5	27.7
	Replicate2	30.7	29.3
	Replicate3	25.6	29.8
	mean	29.6	28.9333
	SD	3.57911	1.09697
	Supplementary Figure 4e
	Spleen	% CD3+CD4+cells		% CD3+CD8+cells
		WT	KO	WT	KO
	Replicate1	15.6	15.9	13.5	13.0
	Replicate2	15.2	16.7	13.9	13.8
	Replicate3	16.9	15.9	14.6	13.9
	mean	15.9	16.1667	14.25	13.85
	SD	0.888819	0.46188	0.494975	0.0707107
	Lung	% CD3+CD4+cells		% CD3+CD8+cells
		WT	KO	WT	KO
	Replicate1	4.33	4.01	3.43	5.84
	Replicate2	4.01	4.46	3.54	5.32
	Replicate3	3.99	4.22	4.76	4.56
	mean	4.11	4.23	3.91	5.24
	SD	0.190788	0.225167	0.738173	0.643739

[truncated: 6 more sheets: Supplementary Figure  6, Supplementary Figure  7, Supplementary Figure  8, Supplementary Figure  10, Supplementary Figure  11, Supplementary Figure 12]
